# Supplementary material for: Syngeneic N1-S1 Orthotopic Hepatocellular Carcinoma in Sprague Dawley Rat for the Development of Interventional Oncology-Based Immunotherapy: Survival Assay and Tumor Immune Microenvironment
Source: Cancers (Basel). 2023 Jan 31;15(3):913. doi: 10.3390/cancers15030913 (PMC9913283; doi:10.3390/cancers15030913)
Supplement: Supplementary file 1 [file cancers-15-00913-s001.zip]

Archive with 1 entries (1 files):
- cancers-2114395-supplementary.pdf
